# Supplementary material for: Risk factors for early neurologic deterioration in single small subcortical infarction without carrier artery stenosis: predictors at the early stage
Source: BMC Neurol. 2023 Feb 27;23:83. doi: 10.1186/s12883-023-03128-3 (PMC9969648; doi:10.1186/s12883-023-03128-3)
Supplement: Supplementary file 1 — Additional file 1. [file 12883_2023_3128_MOESM1_ESM.xlsx]

## Sheet: Risk Factors of END
	Row data for logistic regression (risk factors of early neurological deterioration)
	Abbreviation: BAD=Branch atheromatous disease, LDL= low-density lipoprotein, END= early neurological deterioration
	No.	Age	History of hypertion	Visible layers on DWI slices	BAD	Infarcts of Internal Capsula	LDL level	LDL-C Quartile	END
	1	73	1	2	0	1	1.58	0	1
	3	57	1	1	0	1	2.18	1	0
	4	66	1	4	1	0	3.15	2	0
	5	72	1	2	0	0	1.22	0	0
	6	60	1	2	0	0	1.94	0	0
	7	73	1	1	0	0	2.74	2	0
	8	71	1	3	1	1	3.77	3	0
	9	79	1	1	0	0	1.5	0	0
	10	53	1	4	1	1	3.99	3	1
	11	40	1	2	0	0	2.94	2	0
	12	61	1	1	0	0	2.27	1	0
	13	81	0	1	0	0	3.11	2	0
	14	81	1	1	0	0	2.74	2	0
	15	71	1	3	1	0	1.16	0	0
	16	53	1	3	1	1	3.09	2	0
	18	71	0	3	1	0	2.51	1	0
	19	41	0	1	0	0	2.43	1	0
	21	87	0	2	0	1	2.81	2	0
	22	76	0	1	0	0	1.53	0	0
	23	57	1	1	0	0	3.86	3	1
	24	50	1	2	0	1	3.18	2	1
	25	76	1	2	0	0	2.34	1	1
	26	61	1	2	0	0	3.53	3	0
	27	69	0	2	0	0	1.72	0	0
	28	69	0	2	0	0	0.95	0	0
	29	59	0	2	0	0	3.18	2	0
	30	56	0	1	0	1	2.51	1	0
	31	72	0	3	1	0	2.69	1	0
	32	87	1	1	0	0	3.28	3	0
	33	61	1	2	0	0	1.13	0	0
	34	55	1	1	0	0	2.36	1	0
	35	78	1	2	0	0	2.12	0	0
	36	73	1	2	0	0	3.24	2	0
	37	61	0	2	0	0	4	3	0
	38	87	1	1	0	0	3.58	3	0
	39	86	1	2	0	0	2.64	1	0
	40	52	1	3	1	0	3.27	3	0
	41	75	1	4	1	0	2.68	1	0
	42	78	1	3	1	0	3.86	3	0
	43	59	1	3	1	0	2.19	1	0
	44	69	1	3	1	0	2.26	1	1
	45	59	0	2	0	1	1.91	0	0
	46	59	1	2	0	1	3.11	2	0
	47	56	0	3	1	0	2.54	1	0
	48	67	0	1	0	0	1.4	0	0
	49	80	1	2	0	0	1.34	0	0
	50	91	1	3	1	0	1.15	0	0
	52	65	1	4	1	1	2.51	1	1
	55	77	1	1	0	0	2.87	2	0
	56	61	1	1	0	0	3.68	3	0
	57	78	0	1	0	0	2.96	2	0
	58	64	1	3	1	0	2.74	2	0
	59	85	1	1	0	0	4.31	3	0
	60	80	0	5	1	1	2.87	2	0
	61	51	0	1	0	0	2.15	0	0
	62	87	0	2	0	0	2.93	2	0
	64	84	1	1	0	0	2	0	0
	65	86	1	1	0	0	2.17	1	0
	66	49	1	1	0	1	2.05	0	0
	67	62	1	1	0	0	2.49	1	0
	68	73	0	1	0	0	3.48	3	0
	69	32	0	7	1	1	3.01	2	1
	70	56	1	2	0	0	4.7	3	0
	72	89	1	3	1	0	1.86	0	0
	73	59	0	3	1	0	3.24	2	0
	74	52	1	1	0	0	2.16	1	0
	75	65	1	1	0	0	1.99	0	0
	78	55	1	3	1	1	4.44	3	1
	79	56	1	3	1	1	2.27	1	1
	80	77	1	1	0	0	2.86	2	1
	81	47	1	1	0	0	2.59	1	0
	82	70	1	2	0	0	2.61	1	0
	83	76	0	1	0	0	2.36	1	0
	84	59	1	2	0	0	2.63	1	0
	85	86	0	1	0	0	2.65	1	0
	86	58	1	1	0	0	1.59	0	0
	87	73	1	1	0	0	3.53	3	0
	88	61	1	3	1	0	2.19	1	0
	89	90	1	2	0	0	1.59	0	0
	90	68	1	2	0	0	3.4	3	0
	91	57	1	1	0	0	1.7	0	0
	92	57	0	3	1	1	1.81	0	0
	94	62	0	1	0	0	2.22	1	0
	96	61	0	2	0	0	3.05	2	0
	97	51	1	2	0	0	3.57	3	0
	98	51	0	1	0	1	3.76	3	0
	99	55	1	4	1	1	1.98	0	0
	100	80	1	2	0	0	2.89	2	0
	101	58	1	2	0	0	1.92	0	0
	102	57	0	2	0	0	3.3	3	0
	103	48	1	2	0	1	1.58	0	1
	104	80	1	2	0	0	2.07	0	0
	105	55	1	1	0	1	2.26	1	0
	107	54	1	3	1	1	2.18	1	1
	108	65	0	3	1	0	2.52	1	1
	109	57	1	1	0	1	3.13	2	0
	110	68	1	2	1	0	3.35	3	1
	111	66	1	3	1	0	3.63	3	0
	112	81	1	1	0	0	2.22	1	0
	113	75	1	2	0	0	3.19	2	0
	114	49	1	4	1	1	2.33	1	0
	115	51	1	1	0	0	2.96	2	0
	116	74	1	2	0	0	2.97	2	0
	119	56	0	2	0	1	4.41	3	0
	120	64	1	2	0	0	3.04	2	0
	120	78	1	1	0	0	2.66	1	0
	121	59	0	2	0	0	3.39	3	0
	122	70	1	2	0	0	1.53	0	0
	123	65	0	2	0	0	2.8	2	0
	124	39	0	3	1	0	3.19	2	0
	125	68	0	2	0	0	2.6	1	0
	126	46	1	1	0	0	1.34	0	0
	127	88	0	1	0	0	3.43	3	0
	128	47	1	2	0	0	3.34	3	1
	130	47	1	1	0	1	3.03	2	0
	131	61	1	4	1	1	2.55	1	0
	132	57	1	1	0	0	2.12	0	0
	133	60	1	1	0	0	2.33	1	0
	135	42	1	1	0	0	2.73	2	0
	136	38	1	2	0	1	3.78	3	0
	137	58	0	1	0	0	3.55	3	1
	138	63	1	1	0	0	1.88	0	0
	139	80	1	2	0	0	5.66	3	0
	140	52	0	2	0	0	4.36	3	0
	141	62	1	1	0	1	1.53	0	0
	142	52	1	1	0	0	3.61	3	0
	143	63	0	1	0	0	3	2	0
	145	67	0	3	1	0	3.05	2	0
	146	42	1	1	0	0	2.85	2	0
	147	66	0	2	0	1	6.22	3	1
	148	50	0	5	1	1	3.25	3	1
	149	84	1	3	1	0	2.52	1	0
	150	82	1	1	0	0	2.11	0	0
	151	66	0	1	0	0	2.64	1	0
	152	73	1	2	0	0	3.08	2	0
	153	70	1	4	1	1	2.88	2	0
	154	69	1	2	0	0	3.9	3	0
	155	87	1	1	0	0	2.38	1	0
	156	59	1	2	0	1	2.57	1	1
	157	52	0	3	1	0	2.57	1	0
	158	57	0	3	1	1	2.21	1	0
	159	36	1	3	1	0	3.05	2	0
	160	58	1	2	0	0	3.17	2	0
	161	50	1	1	0	1	3.22	2	1
	162	60	1	2	0	1	3.77	3	0
	163	58	1	2	0	0	3.9	3	0
	164	57	1	2	0	0	4.03	3	1
	165	61	1	5	1	0	1.18	0	0
	167	61	1	1	0	0	1.27	0	0
	168	71	0	3	1	1	3.88	3	0
	169	65	0	5	1	1	3.82	3	0
	170	64	0	1	0	0	3.82	3	0
	171	80	1	2	0	0	1.47	0	0
	172	55	1	1	0	0	3.25	3	0
	173	36	1	1	0	0	3.4	3	0
	174	52	1	2	0	0	3.04	2	1
	175	71	0	3	1	1	3.21	2	0
	176	54	1	2	0	1	2.41	1	0
	178	55	0	3	1	0	3.23	2	0
	178	70	1	1	0	0	2.11	0	0
	179	65	1	5	1	1	4.77	3	1
	180	74	1	1	0	0	3.38	3	0
	181	44	0	4	1	1	2.49	1	0
	182	56	0	1	0	0	4.41	3	0
	183	63	1	1	1	0	2.69	1	1
	184	73	1	1	0	0	2.35	1	0
	185	72	0	3	1	1	3.22	2	0
	186	79	1	2	0	0	3.73	3	0
	187	73	1	1	0	0	2.95	2	0
	189	67	0	2	0	1	1.81	0	0
	190	69	1	1	0	0	2.39	1	1
	191	57	1	3	1	0	3.32	3	1
	192	62	1	2	0	0	3.59	3	0
	193	48	1	3	1	0	3.08	2	0
	194	75	1	1	0	0	2.45	1	0
	195	91	0	1	0	0	2.74	2	0
	196	60	1	2	0	1	2.36	1	0
	197	56	1	2	0	0	1.65	0	0
	198	49	0	1	0	0	1.75	0	0
	199	59	0	2	0	0	3.31	3	0
	200	73	1	1	0	0	1.71	0	0
	201	97	0	3	1	0	3.72	3	0
	202	74	0	1	0	0	3.42	3	0
	203	53	1	3	1	0	2.73	2	0
	204	67	0	6	1	1	3.12	2	0
	205	57	0	5	1	1	4.63	3	0
	206	67	1	3	1	0	2.37	1	0
	207	66	1	2	0	1	1.72	0	0
	208	72	1	4	1	1	2.99	2	0
	208	73	1	2	0	0	2.06	0	0
	210	57	0	2	0	0	3.04	2	0
	211	67	1	2	0	0	3.55	3	0
	212	86	0	1	0	0	3.2	2	0
	213	66	0	1	0	1	2	0	0
	214	57	0	3	1	1	2.61	1	0
	215	59	0	2	0	0	1.53	0	0
	216	52	0	3	1	1	1.8	0	0
	217	78	0	1	0	1	2.15	0	0
	218	77	1	2	0	0	3.8	3	1
	219	77	0	2	0	0	3.11	2	1
	220	60	1	2	0	0	1.09	0	0
	221	67	1	2	0	1	2.04	0	1
	222	51	1	2	0	0	2.1	0	0
	223	51	0	2	0	1	4.6	3	0
	224	75	0	2	0	1	3.01	2	0
	227	71	1	2	0	1	3.89	3	0
	228	77	1	1	0	0	1.83	0	0
	229	86	0	3	1	1	3.96	3	0
	230	53	1	3	1	1	1.87	0	0
	231	64	1	1	0	0	2.65	1	0
	232	61	0	3	1	1	1.45	0	0
	233	78	1	2	1	0	2.41	1	1
	234	73	1	2	0	0	2.02	0	0
	235	60	1	2	0	0	1.51	0	0
	236	59	1	1	0	0	0.92	0	1
	237	54	1	1	0	1	1.37	0	0
	238	62	0	2	0	1	3.03	2	0
	239	56	0	3	1	1	3.8	3	0
	240	74	1	1	0	0	3.55	3	1
	241	73	1	1	0	0	2.99	2	0
	242	82	0	1	0	0	2.78	2	0
	243	67	0	1	0	1	3.16	2	0
	244	72	0	3	1	0	1.55	0	0
	245	60	0	1	0	0	2.47	1	0
	246	56	1	2	0	1	2.64	1	0
	247	73	0	5	1	1	4.25	3	0
	248	55	1	1	0	1	3.07	2	0
	249	45	1	1	0	1	1.17	0	1
	250	66	1	1	0	0	2.78	2	1
	251	53	1	2	0	0	2.76	2	0
	252	66	0	1	0	0	4.67	3	0
	253	66	1	2	0	0	2.5	1	0
	254	71	1	2	0	0	1.92	0	1
	258	72	1	2	0	0	2.71	2	0
	259	55	1	2	0	1	3.01	2	1
	260	88	1	2	0	0	1.73	0	0
	261	66	1	2	0	0	2.34	1	0
	261	73	1	1	0	0	3.02	2	0
	263	72	1	2	0	1	3.53	3	1
	264	83	0	1	0	0	2.54	1	0
	266	69	1	1	0	0	2.22	1	0
	267	68	1	1	0	0	2.68	1	0
	268	72	0	1	0	0	2.99	2	0
	269	85	0	1	0	0	2.52	1	0
	270	71	1	2	0	0	2.55	1	0
	271	81	1	2	0	1	2.95	2	1
	272	50	0	2	0	0	2.67	1	0
	273	80	1	1	0	0	1.95	0	0
	274	52	0	2	0	0	2.69	1	0
	275	70	1	1	0	0	2.64	1	0
	276	88	0	2	0	0	2.68	1	0
	277	97	0	3	1	0	2.61	1	0
	278	41	0	1	0	0	2.59	1	0
	279	72	1	2	0	0	1.79	0	0
	280	82	1	1	0	0	1	0	0
	281	46	0	5	1	1	4.25	3	0
	282	67	0	2	0	0	3	2	0
	283	66	1	2	1	0	3.11	2	1
	284	74	1	1	0	0	1.99	0	0
	285	59	0	4	1	1	1.81	0	1
	286	81	0	1	0	0	2.82	2	0
	287	59	1	2	0	0	3.22	2	0
	288	55	1	1	0	0	3.24	2	0
	289	64	0	3	1	0	1.37	0	0
	290	74	1	2	1	0	5.05	3	1
	291	70	1	1	0	0	1.51	0	0
	292	65	1	1	0	0	1.61	0	1
	293	74	1	1	0	0	3.04	2	0
	294	50	1	3	1	1	2.4	1	0
	295	60	1	3	1	0	2.27	1	0
	296	62	1	1	0	0	2.02	0	0
	297	75	0	2	0	1	1.61	0	0
	298	64	0	3	1	1	4.47	3	0
	299	63	1	2	0	0	3.69	3	1
	300	85	0	2	0	0	2.61	1	0
	301	69	0	1	0	0	1.63	0	0
	302	66	1	1	0	0	3.06	2	0
	303	60	0	3	1	0	1.89	0	0
	304	71	0	1	0	0	2.24	1	0
	305	72	1	2	2	1	1	0	0

## Sheet: Risk Factors of 3-month mRS
	Row data for logistic regression (risk factors of poor prognosis at 3-month)
	Abbreviation: NIHSS = NIH stroke scale, END= early neurological deterioration, mRS = modified Rankin scale
	No.	Age	History of Diabetes	Visible Layers	NIHSS score on admission	NIHSS score at discharge	END	mRS score at 3-month	mRS≥3
	1	73	1	2	3	4	1	2	0
	3	57	0	1	1	0	0	1	0
	4	66	1	4	3	3	0	1	0
	5	72	0	2	1	1	0	1	0
	6	60	0	2	2	1	0	0	0
	7	73	1	1	2	1	0	1	0
	8	71	1	3	5	4	0	2	0
	9	79	1	1	2	2	0	0	0
	10	53	0	4	1	2	1	1	0
	11	40	0	2	3	2	0	1	0
	12	61	1	1	2	1	0	2	0
	13	81	0	1	0	0	0	0	0
	14	81	1	1	2	2	0	1	0
	15	71	1	3	1	0	0	3	1
	16	53	0	3	8	0	0	1	0
	18	71	0	3	2	2	0	Missing	Missing
	19	41	0	1	0	0	0	0	0
	21	87	0	2	2	1	0	1	0
	22	76	1	1	2	2	0	4	1
	23	57	1	1	4	10	1	4	1
	24	50	0	2	3	5	1	1	0
	25	76	0	2	3	0	1	Missing	Missing
	26	61	1	2	1	0	0	0	0
	27	69	0	2	1	0	0	0	0
	28	69	1	2	2	0	0	2	0
	29	59	1	2	1	0	0	0	0
	30	56	1	1	2	2	0	1	0
	31	72	0	3	2	1	0	5	1
	32	87	0	1	1	0	0	0	0
	33	61	1	2	2	0	0	1	0
	34	55	1	1	3	0	0	0	0
	35	78	0	2	3	2	0	1	0
	36	73	1	2	3	1	0	1	0
	37	61	0	2	6	2	0	2	0
	38	87	1	1	4	0	0	0	0
	39	86	0	2	5	2	0	0	0
	40	52	1	3	3	0	0	0	0
	41	75	0	4	8	3	0	2	0
	42	78	1	3	6	3	0	2	0
	43	59	1	3	5	2	0	1	0
	44	69	1	3	3	10	1	4	1
	45	59	0	2	2	0	0	0	0
	46	59	1	2	1	0	0	0	0
	47	56	0	3	1	0	0	0	0
	48	67	0	1	3	0	0	0	0
	49	80	0	2	2	1	0	1	0
	50	91	0	3	2	0	0	Missing	Missing
	52	65	1	4	2	4	1	6	1
	55	77	1	1	0	0	0	2	0
	56	61	0	1	0	0	0	1	0
	57	78	0	1	1	1	0	1	0
	58	64	1	3	1	1	0	0	0
	59	85	0	1	0	0	0	2	0
	60	80	0	5	2	1	0	1	0
	61	51	1	1	3	1	0	0	0
	62	87	0	2	0	0	0	0	0
	64	84	1	1	1	0	0	0	0
	65	86	0	1	0	0	0	0	0
	66	49	0	1	3	0	0	0	0
	67	62	0	1	1	0	0	0	0
	68	73	1	1	5	2	0	0	0
	69	32	0	7	2	10	1	1	0
	70	56	0	2	7	5	0	2	0
	72	89	1	3	3	1	0	0	0
	73	59	0	3	2	1	0	0	0
	74	52	1	1	2	2	0	0	0
	75	65	1	1	3	0	0	5	1
	78	55	1	3	1	3	1	1	0
	79	56	1	3	2	3	1	0	0
	80	77	1	1	3	8	1	3	1
	81	47	1	1	1	1	0	0	0
	82	70	1	2	3	0	0	2	0
	83	76	0	1	0	0	0	0	0
	84	59	1	2	5	3	0	4	1
	85	86	0	1	1	0	0	0	0
	86	58	0	1	0	0	0	2	0
	87	73	1	1	2	0	0	2	0
	88	61	0	3	3	0	0	0	0
	89	90	1	2	2	1	0	5	1
	90	68	0	2	5	3	0	3	1
	91	57	0	1	2	0	0	0	0
	92	57	0	3	3	0	0	0	0
	94	62	0	1	1	1	0	0	0
	96	61	0	2	1	0	0	0	0
	97	51	0	2	2	0	0	0	0
	98	51	0	1	0	0	0	0	0
	99	55	0	4	2	1	0	1	0
	100	80	0	2	3	1	0	0	0
	101	58	0	2	3	0	0	0	0
	102	57	0	2	3	2	0	1	0
	103	48	0	2	0	3	1	1	0
	104	80	1	2	6	2	0	0	0
	105	55	0	1	0	0	0	0	0
	107	54	0	3	4	5	1	4	1
	108	65	0	3	1	7	1	3	1
	109	57	0	1	6	2	0	1	0
	110	68	0	2	2	7	1	2	0
	111	66	0	3	1	0	0	0	0
	112	81	0	1	1	1	0	1	0
	113	75	0	2	2	1	0	0	0
	114	49	1	4	3	1	0	0	0
	115	51	0	1	3	2	0	0	0
	116	74	1	2	1	1	0	3	1
	119	56	1	2	1	0	0	0	0
	120	64	1	2	1	0	0	4	1
	120	78	1	1	2	1	0	1	0
	121	59	0	2	1	0	0	0	0
	122	70	0	2	7	1	0	0	0
	123	65	0	2	2	1	0	2	0
	124	39	0	3	3	2	0	2	0
	125	68	0	2	0	0	0	0	0
	126	46	0	1	0	0	0	0	0
	127	88	0	1	6	3	0	3	1
	128	47	1	2	1	0	1	2	0
	130	47	1	1	0	0	0	1	0
	131	61	0	4	1	1	0	1	0
	132	57	1	1	3	2	0	Missing	Missing
	133	60	0	1	4	0	0	1	0
	135	42	0	1	2	0	0	0	0
	136	38	0	2	1	0	0	1	0
	137	58	1	1	2	2	1	2	0
	138	63	0	1	0	0	0	3	1
	139	80	1	2	3	3	0	4	1
	140	52	1	2	2	1	0	1	0
	141	62	0	1	0	0	0	2	0
	142	52	0	1	0	0	0	0	0
	143	63	0	1	2	0	0	1	0
	145	67	0	3	3	1	0	0	0
	146	42	0	1	1	0	0	2	0
	147	66	1	2	3	6	1	3	1
	148	50	1	5	4	3	1	3	1
	149	84	1	3	2	1	0	0	0
	150	82	0	1	3	3	0	2	0
	151	66	0	1	3	0	0	0	0
	152	73	0	2	1	0	0	0	0
	153	70	0	4	3	0	0	0	0
	154	69	0	2	0	0	0	0	0
	155	87	0	1	1	1	0	1	0
	156	59	1	2	1	1	1	3	1
	157	52	0	3	3	1	0	1	0
	158	57	0	3	2	2	0	1	0
	159	36	0	3	0	0	0	0	0
	160	58	1	2	1	0	0	0	0
	161	50	0	1	2	3	1	3	1
	162	60	0	2	2	1	0	1	0
	163	58	1	2	0	0	0	0	0
	164	57	1	2	3	2	1	0	0
	165	61	0	5	5	5	0	0	0
	167	61	0	1	4	0	0	0	0
	168	71	1	3	2	0	0	0	0
	169	65	0	5	0	0	0	0	0
	170	64	0	1	1	0	0	0	0
	171	80	1	2	2	0	0	0	0
	172	55	0	1	0	0	0	0	0
	173	36	0	1	3	0	0	0	0
	174	52	0	2	2	6	1	3	1
	175	71	0	3	3	2	0	0	0
	176	54	0	2	0	0	0	0	0
	178	55	0	3	4	0	0	0	0
	178	70	0	1	1	0	0	0	0
	179	65	1	5	2	2	1	4	1
	180	74	1	1	0	0	0	0	0
	181	44	0	4	1	0	0	0	0
	182	56	1	1	4	3	0	Missing	Missing
	183	63	1	1	3	2	1	2	0
	184	73	0	1	1	0	0	0	0
	185	72	0	3	4	2	0	2	0
	186	79	1	2	1	0	0	0	0
	187	73	1	1	3	1	0	4	1
	189	67	1	2	0	0	0	0	0
	190	69	0	1	2	2	1	2	0
	191	57	0	3	1	0	1	0	0
	192	62	0	2	0	0	0	0	0
	193	48	0	3	0	0	0	0	0
	194	75	0	1	0	0	0	0	0
	195	91	0	1	0	0	0	0	0
	196	60	0	2	3	0	0	0	0
	197	56	0	2	2	0	0	0	0
	198	49	0	1	4	0	0	0	0
	199	59	1	2	1	0	0	0	0
	200	73	0	1	0	0	0	0	0
	201	97	0	3	11	11	0	5	1
	202	74	0	1	2	0	0	0	0
	203	53	0	3	1	0	0	0	0
	204	67	1	6	10	9	0	4	1
	205	57	1	5	1	0	0	1	0
	206	67	0	3	1	0	0	0	0
	207	66	1	2	3	3	0	3	1
	208	72	0	4	1	0	0	0	0
	208	73	1	2	0	0	0	0	0
	210	57	0	2	0	0	0	0	0
	211	67	1	2	0	0	0	0	0
	212	86	0	1	1	0	0	0	0
	213	66	0	1	2	0	0	0	0
	214	57	1	3	0	0	0	0	0
	215	59	1	2	0	0	0	0	0
	216	52	0	3	2	0	0	0	0
	217	78	0	1	1	0	0	0	0
	218	77	0	2	1	4	1	2	0
	219	77	0	2	4	1	1	3	1
	220	60	1	2	5	5	0	3	1
	221	67	0	2	4	0	1	3	1
	222	51	0	2	1	1	0	0	0
	223	51	1	2	5	3	0	3	1
	224	75	0	2	0	0	0	0	0
	227	71	1	2	4	2	0	1	0
	228	77	1	1	0	0	0	0	0
	229	86	1	3	4	3	0	2	0
	230	53	0	3	1	1	0	0	0
	231	64	0	1	2	0	0	0	0
	232	61	1	3	1	1	0	1	0
	233	78	0	2	4	6	1	2	0
	234	73	0	2	1	1	0	1	0
	235	60	0	2	0	0	0	0	0
	236	59	0	1	3	7	1	4	1
	237	54	0	1	1	1	0	0	0
	238	62	0	2	0	0	0	0	0
	239	56	1	3	4	4	0	3	1
	240	74	1	1	6	8	1	4	1
	241	73	0	1	1	0	0	0	0
	242	82	0	1	0	0	0	0	0
	243	67	0	1	0	0	0	0	0
	244	72	1	3	4	4	0	3	1
	245	60	1	1	4	3	0	1	0
	246	56	0	2	1	0	0	0	0
	247	73	0	5	2	2	0	1	0
	248	55	0	1	2	2	0	1	0
	249	45	0	1	1	3	1	0	0
	250	66	0	1	1	3	1	1	0
	251	53	0	2	1	1	0	1	0
	252	66	1	1	4	3	0	2	0
	253	66	1	2	8	8	0	2	0
	254	71	0	2	1	2	1	3	1
	258	72	0	2	2	1	0	2	0
	259	55	0	2	2	4	1	1	0
	260	88	1	2	2	2	0	0	0
	261	66	1	2	1	1	0	0	0
	261	73	0	1	2	2	0	1	0
	263	72	0	2	8	10	1	4	1
	264	83	0	1	0	0	0	0	0
	266	69	1	1	1	0	0	0	0
	267	68	0	1	0	0	0	0	0
	268	72	1	1	0	0	0	0	0
	269	85	0	1	1	0	0	0	0
	270	71	1	2	1	1	0	1	0
	271	81	0	2	0	4	1	3	1
	272	50	0	2	1	1	0	1	0
	273	80	1	1	0	0	0	0	0
	274	52	1	2	3	1	0	1	0
	275	70	0	1	2	1	0	1	0
	276	88	0	2	13	13	0	5	1
	277	97	0	3	5	3	0	2	0
	278	41	0	1	1	1	0	0	0
	279	72	1	2	3	3	0	2	0
	280	82	1	1	2	2	0	0	0
	281	46	0	5	4	4	0	2	0
	282	67	1	2	1	1	0	0	0
	283	66	0	2	1	1	1	1	0
	284	74	1	1	4	0	0	0	0
	285	59	0	4	5	10	1	3	1
	286	81	0	1	1	0	0	0	0
	287	59	1	2	2	2	0	2	0
	288	55	0	1	0	0	0	0	0
	289	64	0	3	0	0	0	0	0
	290	74	1	2	1	4	1	0	0
	291	70	0	1	1	1	0	3	1
	292	65	1	1	4	9	1	1	0
	293	74	0	1	1	1	0	0	0
	294	50	0	3	2	2	0	0	0
	295	60	1	3	4	4	0	1	0
	296	62	0	1	1	1	0	0	0
	297	75	0	2	3	0	0	0	0
	298	64	0	3	2	0	0	0	0
	299	63	0	2	2	6	1	Missing	Missing
	300	85	1	2	6	6	0	3	1
	301	69	1	1	4	0	0	0	0
	302	66	0	1	5	2	0	0	0
	303	60	1	3	1	0	0	0	0
	304	71	1	1	4	2	0	Missing	Missing
	305	72	0	2	3	3	0	1	0
